# Supplementary material for: The study of direct and indirect effects of radiofrequency ablation on tumor microenvironment in liver tumor animal model
Source: BMC Cancer. 2022 Jun 17;22:663. doi: 10.1186/s12885-022-09730-x (PMC9205114; doi:10.1186/s12885-022-09730-x)
Supplement: Supplementary file 1 — Additional file 1. [file 12885_2022_9730_MOESM1_ESM.zip]

Archive with 3 entries (3 files):
- Fig 3-5 raw data.xlsx
- Fig 6-C raw data.xlsx
- Fig6-A raw data.xlsx
