# Supplementary material for: The study of direct and indirect effects of radiofrequency ablation on tumor microenvironment in liver tumor animal model
Source: BMC Cancer. 2022 Jun 17;22:663. doi: 10.1186/s12885-022-09730-x (PMC9205114; doi:10.1186/s12885-022-09730-x)
Supplement: Supplementary file 1 — Additional file 1. [file 12885_2022_9730_MOESM1_ESM.zip › Fig 3-5 raw data.xlsx]

## Sheet: IF
		Control			Direct RFA			Indirect RFA						Control			Direct RFA			Indirect RFA					Control			Direct RFA			Indirect RFA					Control			Direct RFA			Indirect RFA
	HSP70	Mean	SD		Mean	SD		Mean	SD				CD31	Mean	SD		Mean	SD		Mean	SD			Ki-67	Mean	SD		Mean	SD		Mean	SD		SMA		Mean	SD		Mean	SD		Mean	SD
	6h	7	3		23	9		13	5				6h	11	5		16	7		19	8			6h	9	4		36	9		30	12			6h	8	3		70	18		18	7
	24h	8	3		73	13		27	9				24h	9	4		23	9		25	10			24h	11	3		58	17		48	13			24h	9	4		45	14		39	11
	72h	10	4		34	11		22	8				72h	12	6		28	12		24	8			72h	7	3		71	18		64	15			72h	12	5		42	14		34	7
	7d	12	6		23	8		20	10				7d	10	5		24	7		18	6			7d	9	5		51	11		33	14			7d	16	6		38	10		19	4
	control				Direct RFA				Indirect RFA					control			Direct RFA			Indirect RFA						control			Direct RFA			Indirect RFA			control			Direct RFA			Indirect RFA
HSP70	6h-1	5		HSP70	6h-1	25		HSP70	6h-1	13		CD31	6h-1	12		6h-1	18		6h-1	24					6h-1	5		6h-1	46		6h-1	21		SMA	6h-1	7	SMA	6h-1	84	SMA	6h-1	30
	6h-2	10			6h-2	24			6h-2	10			6h-2	11		6h-2	31		6h-2	33					6h-2	6		6h-2	35		6h-2	24			6h-2	8		6h-2	78		6h-2	16
	6h-3	3			6h-3	16			6h-3	12			6h-3	6		6h-3	6		6h-3	8					6h-3	8		6h-3	38		6h-3	27			6h-3	6		6h-3	33		6h-3	9
	6h-4	8			6h-4	45			6h-4	15			6h-4	16		6h-4	12		6h-4	17					6h-4	6		6h-4	37		6h-4	33			6h-4	13		6h-4	66		6h-4	24
	6h-5	4			6h-5	28			6h-5	5			6h-5	19		6h-5	11		6h-5	19					6h-5	12		6h-5	42		6h-5	37			6h-5	6		6h-5	59		6h-5	33
	6h-6	6			6h-6	31			6h-6	6			6h-6	7		6h-6	25		6h-6	26					6h-6	15		6h-6	39		6h-6	31			6h-6	8		6h-6	67		6h-6	14
	6h-7	12			6h-7	11			6h-7	9			6h-7	9		6h-7	21		6h-7	14					6h-7	9		6h-7	28		6h-7	41			6h-7	8		6h-7	77		6h-7	19
	6h-8	8			6h-8	18			6h-8	11			6h-8	10		6h-8	15		6h-8	10					6h-8	7		6h-8	41		6h-8	44			6h-8	11		6h-8	82		6h-8	13
	6h-9	10			6h-9	29			6h-9	21			6h-9	14		6h-9	28		6h-9	31					6h-9	11		6h-9	19		6h-9	48			6h-9	15		6h-9	80		6h-9	16
	6h-10	4			6h-10	22			6h-10	22			6h-10	8		6h-10	9		6h-10	25					6h-10	18		6h-10	35		6h-10	16			6h-10	8		6h-10	76		6h-10	15
	6h-11	8			6h-11	15			6h-11	14			6h-11	9		6h-11	16		6h-11	27					6h-11	8		6h-11	39		6h-11	15			6h-11	7		6h-11	52		6h-11	20
	6h-12	9			6h-12	26			6h-12	16			6h-12	23		6h-12	13		6h-12	16					6h-12	7		6h-12	29		6h-12	28			6h-12	9		6h-12	88		6h-12	22
	6h-13	12			6h-13	30			6h-13	20			6h-13	8		6h-13	17		6h-13	12					6h-13	6		6h-13	44		6h-13	32			6h-13	6		6h-13	84		6h-13	12
	6h-14	5			6h-14	15			6h-14	16			6h-14	5		6h-14	10		6h-14	15					6h-14	8		6h-14	21		6h-14	47			6h-14	7		6h-14	35		6h-14	15
	6h-15	7			6h-15	17			6h-15	8			6h-15	15		6h-15	14		6h-15	11					6h-15	10		6h-15	48		6h-15	11			6h-15	5		6h-15	85		6h-15	17
	mean	7.4			mean	23.4667			mean	13.2			mean	11.4667			16.4		mean	19.2					mean	9.06667		mean	36.0667		mean	30.3333			mean	8.26667		mean	69.7333		mean	18.3333
	SD	2.87352			SD	8.6674			SD	5.23996			SD	5.06905			7.15941		SD	7.93905					SD	3.63449		SD	8.53954		SD	11.6599			SD	2.76371		SD	17.7219		SD	6.59726
														control			Direct RFA			Indirect RFA						control			Direct RFA			Indirect RFA			control			Direct RFA				Indirect RFA
	24h-1	6			24h-1	74			24h-1	24			24h-1	6		24h-1	35		24h-1	42					24h-1	10		24h-1	35		24h-1	48			24h-1	5		24h-1	24		24h-1	34
	24h-2	5			24h-2	78			24h-2	28			24h-2	9		24h-2	22		24h-2	38					24h-2	14		24h-2	71		24h-2	65			24h-2	8		24h-2	51		24h-2	21
	24h-3	13			24h-3	63			24h-3	33			24h-3	10		24h-3	28		24h-3	24					24h-3	9		24h-3	75		24h-3	52			24h-3	11		24h-3	58		24h-3	45
	24h-4	7			24h-4	81			24h-4	15			24h-4	6		24h-4	33		24h-4	26					24h-4	15		24h-4	62		24h-4	71			24h-4	8		24h-4	35		24h-4	51
	24h-5	9			24h-5	73			24h-5	23			24h-5	13		24h-5	21		24h-5	37					24h-5	12		24h-5	77		24h-5	49			24h-5	9		24h-5	49		24h-5	33
	24h-6	8			24h-6	65			24h-6	45			24h-6	7		24h-6	40		24h-6	16					24h-6	8		24h-6	81		24h-6	64			24h-6	8		24h-6	43		24h-6	27
	24h-7	9			24h-7	79			24h-7	19			24h-7	9		24h-7	18		24h-7	13					24h-7	6		24h-7	54		24h-7	28			24h-7	10		24h-7	61		24h-7	62
	24h-8	11			24h-8	85			24h-8	26			24h-8	12		24h-8	17		24h-8	28					24h-8	12		24h-8	38		24h-8	47			24h-8	6		24h-8	26		24h-8	54
	24h-9	16			24h-9	41			24h-9	41			24h-9	21		24h-9	21		24h-9	25					24h-9	19		24h-9	63		24h-9	33			24h-9	7		24h-9	56		24h-9	36
	24h-10	9			24h-10	76			24h-10	36			24h-10	7		24h-10	31		24h-10	23					24h-10	8		24h-10	41		24h-10	39			24h-10	8		24h-10	39		24h-10	32
	24h-11	7			24h-11	80			24h-11	21			24h-11	8		24h-11	19		24h-11	29					24h-11	13		24h-11	32		24h-11	44			24h-11	5		24h-11	41		24h-11	37
	24h-12	4			24h-12	81			24h-12	31			24h-12	10		24h-12	14		24h-12	15					24h-12	7		24h-12	66		24h-12	37			24h-12	6		24h-12	22		24h-12	46
	24h-13	6			24h-13	52			24h-13	18			24h-13	5		24h-13	12		24h-13	17					24h-13	11		24h-13	70		24h-13	61			24h-13	19		24h-13	62		24h-13	41
	24h-14	8			24h-14	72			24h-14	22			24h-14	8		24h-14	20		24h-14	33					24h-14	10		24h-14	36		24h-14	51			24h-14	5		24h-14	52		24h-14	38
	24h-15	9			24h-15	88			24h-15	17			24h-15	11		24h-15	12		24h-15	10					24h-15	8		24h-15	72		24h-15	36			24h-15	17		24h-15	57		24h-15	30
	mean	8.46667			mean	72.5333			mean	26.6			mean	9.46667		mean	22.8667		mean	25.0667					mean	10.8		mean	58.2		mean	48.3333			mean	8.8		mean	45.0667		mean	39.1333
	SD	3.09069			SD	12.6596			SD	8.97457			SD	3.9255		SD	8.61781		SD	9.67668					SD	3.46822		SD	17.2924		SD	12.6923			SD	4.16104		SD	13.5408		SD	10.8882
														control			Direct RFA			Indirect RFA						control			Direct RFA			Indirect RFA				control			Direct RFA			Indirect RFA
	72hr-1	12			72hr-1	42			72hr-1	22			72h-1	16		72h-1	36		72h-1	15					72hr-1	6		72hr-1	79		72hr-1	78			72hr-1	15		72hr-1	23		72hr-1	32
	72hr-2	8			72hr-2	43			72hr-2	33			72h-2	18		72h-2	15		72h-2	28					72hr-2	5		72hr-2	75		72hr-2	77			72hr-2	10		72hr-2	52		72hr-2	31
	72hr-3	9			72hr-3	29			72hr-3	19			72h-3	6		72h-3	42		72h-3	37					72hr-3	9		72hr-3	77		72hr-3	41			72hr-3	14		72hr-3	56		72hr-3	37
	72hr-4	6			72hr-4	46			72hr-4	35			72h-4	10		72h-4	25		72h-4	19					72hr-4	6		72hr-4	80		72hr-4	73			72hr-4	22		72hr-4	36		72hr-4	37
	72hr-5	16			72hr-5	51			72hr-5	11			72h-5	8		72h-5	18		72h-5	26					72hr-5	7		72hr-5	85		72hr-5	75			72hr-5	8		72hr-5	44		72hr-5	44
	72hr-6	12			72hr-6	22			72hr-6	23			72h-6	22		72h-6	29		72h-6	24					72hr-6	8		72hr-6	84		72hr-6	81			72hr-6	9		72hr-6	38		72hr-6	41
	72hr-7	6			72hr-7	36			72hr-7	16			72h-7	5		72h-7	17		72h-7	20					72hr-7	7		72hr-7	43		72hr-7	65			72hr-7	10		72hr-7	52		72hr-7	28
	72hr-8	20			72hr-8	41			72hr-8	33			72h-8	13		72h-8	35		72h-8	41					72hr-8	5		72hr-8	74		72hr-8	64			72hr-8	13		72hr-8	64		72hr-8	25
	72hr-9	8			72hr-9	37			72hr-9	27			72h-9	9		72h-9	41		72h-9	19					72hr-9	13		72hr-9	88		72hr-9	66			72hr-9	16		72hr-9	37		72hr-9	47
	72hr-10	9			72hr-10	39			72hr-10	19			72h-10	7		72h-10	24		72h-10	18					72hr-10	8		72hr-10	82		72hr-10	73			72hr-10	12		72hr-10	44		72hr-10	22
	72hr-11	13			72hr-11	27			72hr-11	12			72h-11	11		72h-11	9		72h-11	35					72hr-11	10		72hr-11	37		72hr-11	67			72hr-11	6		72hr-11	58		72hr-11	28
	72hr-12	8			72hr-12	38			72hr-12	15			72h-12	12		72h-12	23		72h-12	21					72hr-12	12		72hr-12	32		72hr-12	68			72hr-12	21		72hr-12	29		72hr-12	39
	72hr-13	15			72hr-13	15			72hr-13	27			72h-13	9		72h-13	37		72h-13	16					72hr-13	4		72hr-13	71		72hr-13	53			72hr-13	6		72hr-13	57		72hr-13	33
	72hr-14	8			72hr-14	18			72hr-14	18			72h-14	8		72h-14	48		72h-14	25					72hr-14	5		72hr-14	68		72hr-14	44			72hr-14	7		72hr-14	25		72hr-14	29
	72hr-15	5			72hr-15	20			72hr-15	26			72h-15	27		72h-15	16		72h-15	22					72hr-15	5		72hr-15	83		72hr-15	33			72hr-15	16		72hr-15	21		72hr-15	30
	mean	10.3333			mean	33.6			mean	22.4			mean	12.0667		mean	27.6667		mean	24.4					mean	7.33333		mean	70.5333		mean	63.8667			mean	12.3333		mean	42.4		mean	33.5333
	SD	4.23703			SD	11.0505			SD	7.63264			SD	6.22744		SD	11.6599		SD	7.82669					SD	2.69037		SD	18.1102		SD	14.5841			SD	5.03795		SD	13.8966		SD	7.12006
																										control		Direct RFA			Indirect RFA					control			Direct RFA			Indirect RFA
	7d-1	14			7d-1	34			7d-1	10			7d-1	5		7d-1	25		7d-1	15					7d-1	6		7d-1	44		7d-1	21			7d-1	22		7d-1	25		7d-1	22
	7d-2	12			7d-2	26			7d-2	43			7d-2	9		7d-2	20		7d-2	16					7d-2	19		7d-2	61		7d-2	27			7d-2	15		7d-2	46		7d-2	15
	7d-3	23			7d-3	23			7d-3	31			7d-3	10		7d-3	33		7d-3	19					7d-3	10		7d-3	36		7d-3	26			7d-3	18		7d-3	32		7d-3	17
	7d-4	15			7d-4	21			7d-4	15			7d-4	7		7d-4	18		7d-4	31					7d-4	5		7d-4	55		7d-4	25			7d-4	9		7d-4	36		7d-4	21
	7d-5	17			7d-5	15			7d-5	23			7d-5	6		7d-5	23		7d-5	24					7d-5	6		7d-5	52		7d-5	33			7d-5	10		7d-5	31		7d-5	25
	7d-6	7			7d-6	28			7d-6	18			7d-6	9		7d-6	24		7d-6	18					7d-6	5		7d-6	54		7d-6	41			7d-6	21		7d-6	45		7d-6	15
	7d-7	8			7d-7	10			7d-7	29			7d-7	21		7d-7	27		7d-7	15					7d-7	8		7d-7	59		7d-7	24			7d-7	27		7d-7	38		7d-7	15
	7d-8	9			7d-8	18			7d-8	21			7d-8	13		7d-8	40		7d-8	12					7d-8	8		7d-8	49		7d-8	55			7d-8	15		7d-8	34		7d-8	19
	7d-9	15			7d-9	15			7d-9	32			7d-9	8		7d-9	17		7d-9	25					7d-9	7		7d-9	60		7d-9	28			7d-9	17		7d-9	51		7d-9	13
	7d-10	12			7d-10	32			7d-10	20			7d-10	11		7d-10	35		7d-10	26					7d-10	6		7d-10	52		7d-10	22			7d-10	18		7d-10	55		7d-10	16
	7d-11	8			7d-11	24			7d-11	11			7d-11	15		7d-11	15		7d-11	13					7d-11	9		7d-11	63		7d-11	15			7d-11	16		7d-11	50		7d-11	21
	7d-12	25			7d-12	25			7d-12	16			7d-12	18		7d-12	16		7d-12	17					7d-12	13		7d-12	71		7d-12	48			7d-12	13		7d-12	30		7d-12	26
	7d-13	6			7d-13	37			7d-13	14			7d-13	7		7d-13	28		7d-13	20					7d-13	8		7d-13	33		7d-13	51			7d-13	23		7d-13	42		7d-13	23
	7d-14	9			7d-14	17			7d-14	9			7d-14	5		7d-14	22		7d-14	14					7d-14	9		7d-14	42		7d-14	23			7d-14	10		7d-14	24		7d-14	16
	7d-15	7			7d-15	16			7d-15	12			7d-15	8		7d-15	19		7d-15	11					7d-15	21		7d-15	40		7d-15	56			7d-15	8		7d-15	33		7d-15	19
	mean	12.4667			mean	22.7333			mean	20.2667			mean	10.1333		mean	24.1333		mean	18.4					mean	9.33333		mean	51.4		mean	33			mean	16.1333		mean	38.1333		mean	18.8667
	SD	5.79244			SD	7.77787			SD	9.75021			SD	4.73387		SD	7.36659		SD	5.79162					SD	4.82059		SD	10.7491		SD	13.5489			SD	5.57887		SD	9.59811		SD	3.99762

## Sheet: IHC
c-Met		Control			Direct RFA			Indirect RFA				HIF-α		Control			Direct RFA			Indirect RFA			IL-6	Control			Direct RFA			Indirect RFA				VEGF	Control			Direct RFA			Indirect RFA
		Mean	SD		Mean	SD		Mean	SD					Mean	SD		Mean	SD		Mean	SD			Mean	SD		Mean	SD		Mean	SD				Mean	SD		Mean	SD		Mean	SD
	6h	5	3		21	6		33	7				6h	10	4		22	9		35	7		6h	5	3		11	5		32	13			6h	8	4		25	9		27	9
	24h	6	2		28	9		38	11				24h	12	4		28	8		48	10		24h	6	4		25	9		41	10			24h	6	2		26	7		36	8
	72h	4	2		53	22		65	18				72h	7	3		42	11		37	9		72h	8	5		18	5		28	7			72h	7	4		34	11		25	6
	7d	8	4		32	10		28	7				7d	9	3		35	8		24	5		7d	7	3		12	3		15	5			7d	11	4		38	13		22	8
	control				Direct RFA				Indirect RFA					control			Direct RFA			Indirect RFA				control			Direct RFA			Indirect RFA				control				Direct RFA			Indirect RFA
c-Met	6h-1	5		c-Met	6h-1	33		c-Met	6h-1	35		HIF-α	6h-1	6		6h-1	22		6h-1	45			6h-1	5		6h-1	11		6h-1	33			VEGF	6h-1	12		VEGF	6h-1	33	VEGF	6h-1	28
	6h-2	3			6h-2	20			6h-2	45			6h-2	12		6h-2	31		6h-2	40			6h-2	7		6h-2	6		6h-2	19				6h-2	10			6h-2	36		6h-2	16
	6h-3	6			6h-3	22			6h-3	24			6h-3	11		6h-3	33		6h-3	38			6h-3	4		6h-3	16		6h-3	44				6h-3	5			6h-3	22		6h-3	29
	6h-4	2			6h-4	15			6h-4	28			6h-4	10		6h-4	30		6h-4	29			6h-4	2		6h-4	9		6h-4	45				6h-4	4			6h-4	24		6h-4	36
	6h-5	4			6h-5	25			6h-5	29			6h-5	15		6h-5	11		6h-5	33			6h-5	8		6h-5	15		6h-5	18				6h-5	10			6h-5	26		6h-5	38
	6h-6	3			6h-6	22			6h-6	41			6h-6	14		6h-6	12		6h-6	37			6h-6	9		6h-6	12		6h-6	20				6h-6	12			6h-6	25		6h-6	17
	6h-7	6			6h-7	18			6h-7	27			6h-7	7		6h-7	10		6h-7	36			6h-7	3		6h-7	6		6h-7	38				6h-7	14			6h-7	21		6h-7	16
	6h-8	8			6h-8	14			6h-8	43			6h-8	5		6h-8	20		6h-8	46			6h-8	8		6h-8	18		6h-8	40				6h-8	10			6h-8	18		6h-8	20
	6h-9	13			6h-9	19			6h-9	30			6h-9	6		6h-9	30		6h-9	42			6h-9	3		6h-9	12		6h-9	48				6h-9	7			6h-9	15		6h-9	29
	6h-10	4			6h-10	21			6h-10	22			6h-10	6		6h-10	31		6h-10	29			6h-10	9		6h-10	16		6h-10	16				6h-10	6			6h-10	12		6h-10	36
	6h-11	6			6h-11	26			6h-11	28			6h-11	15		6h-11	32		6h-11	30			6h-11	2		6h-11	5		6h-11	15				6h-11	5			6h-11	36		6h-11	35
	6h-12	4			6h-12	33			6h-12	36			6h-12	12		6h-12	23		6h-12	27			6h-12	9		6h-12	6		6h-12	46				6h-12	4			6h-12	35		6h-12	19
	6h-13	4			6h-13	17			6h-13	35			6h-13	11		6h-13	19		6h-13	26			6h-13	3		6h-13	16		6h-13	47				6h-13	3			6h-13	16		6h-13	35
	6h-14	11			6h-14	15			6h-14	33			6h-14	6		6h-14	12		6h-14	40			6h-14	2		6h-14	5		6h-14	23				6h-14	10			6h-14	14		6h-14	36
	6h-15	3			6h-15	13			6h-15	38			6h-15	12		6h-15	14		6h-15	25			6h-15	3		6h-15	17		6h-15	28				6h-15	12			6h-15	38		6h-15	16
	mean	5.46667			mean	20.8667			mean	32.9333			mean	9.86667			22		mean	34.8667			mean	5.13333		mean	11.3333		mean	32				mean	8.26667			mean	24.7333		mean	27.0667
	SD	3.09069			SD	6.24347			SD	6.88131			SD	3.56304			8.67673		SD	6.96795			SD	2.85023		SD	4.83539		SD	12.6548				SD	3.57505			SD	8.948		SD	8.77062
														control			Direct RFA			Indirect RFA				control			Direct RFA			Indirect RFA				control				Direct RFA				Indirect RFA
	24h-1	4			24h-1	19			24h-1	33			24h-1	17		24h-1	27		24h-1	55			24h-1	6		24h-1	20		24h-1	40				24h-1	6			24h-1	30		24h-1	37
	24h-2	6			24h-2	32			24h-2	45			24h-2	12		24h-2	30		24h-2	58			24h-2	10		24h-2	15		24h-2	33				24h-2	8			24h-2	33		24h-2	30
	24h-3	8			24h-3	17			24h-3	24			24h-3	7		24h-3	36		24h-3	63			24h-3	3		24h-3	32		24h-3	51				24h-3	4			24h-3	27		24h-3	24
	24h-4	5			24h-4	37			24h-4	56			24h-4	8		24h-4	39		24h-4	50			24h-4	12		24h-4	26		24h-4	30				24h-4	9			24h-4	20		24h-4	45
	24h-5	7			24h-5	41			24h-5	43			24h-5	13		24h-5	27		24h-5	43			24h-5	7		24h-5	37		24h-5	52				24h-5	5			24h-5	19		24h-5	46
	24h-6	5			24h-6	25			24h-6	28			24h-6	18		24h-6	29		24h-6	33			24h-6	2		24h-6	23		24h-6	50				24h-6	3			24h-6	35		24h-6	23
	24h-7	9			24h-7	23			24h-7	36			24h-7	12		24h-7	28		24h-7	35			24h-7	4		24h-7	22		24h-7	36				24h-7	10			24h-7	34		24h-7	36
	24h-8	11			24h-8	28			24h-8	39			24h-8	11		24h-8	20		24h-8	37			24h-8	5		24h-8	18		24h-8	31				24h-8	8			24h-8	18		24h-8	32
	24h-9	3			24h-9	31			24h-9	28			24h-9	9		24h-9	19		24h-9	36			24h-9	11		24h-9	16		24h-9	42				24h-9	9			24h-9	22		24h-9	39
	24h-10	5			24h-10	42			24h-10	44			24h-10	8		24h-10	18		24h-10	47			24h-10	3		24h-10	35		24h-10	30				24h-10	4			24h-10	25		24h-10	40
	24h-11	8			24h-11	21			24h-11	18			24h-11	18		24h-11	19		24h-11	60			24h-11	5		24h-11	34		24h-11	53				24h-11	3			24h-11	36		24h-11	37
	24h-12	6			24h-12	26			24h-12	42			24h-12	17		24h-12	35		24h-12	58			24h-12	13		24h-12	12		24h-12	50				24h-12	5			24h-12	27		24h-12	36
	24h-13	7			24h-13	45			24h-13	51			24h-13	6		24h-13	36		24h-13	36			24h-13	3		24h-13	18		24h-13	29				24h-13	4			24h-13	17		24h-13	42
	24h-14	5			24h-14	20			24h-14	41			24h-14	10		24h-14	40		24h-14	50			24h-14	6		24h-14	37		24h-14	55				24h-14	6			24h-14	18		24h-14	46
	24h-15	8			24h-15	18			24h-15	48			24h-15	12		24h-15	20		24h-15	55			24h-15	7		24h-15	36		24h-15	31				24h-15	5			24h-15	36		24h-15	27
	mean	6.46667			mean	28.3333			mean	38.4			mean	11.8667		mean	28.2		mean	47.7333			mean	6.46667		mean	25.4		mean	40.8667				mean	5.93333			mean	26.4667		mean	36
	SD	2.09989			SD	9.30182			SD	10.5275			SD	4.05087		SD	7.73859		SD	10.3611			SD	3.52272		SD	8.95864		SD	9.99905				SD	2.31352			SD	7.17004		SD	7.5119
														control			Direct RFA			Indirect RFA				control			Direct RFA			Indirect RFA					control				Direct RFA			Indirect RFA
	72hr-1	3			72hr-1	64			72hr-1	85			72h-1	10		72h-1	60		72h-1	50			72hr-1	8		72hr-1	12		72hr-1	21				72hr-1	11			72hr-1	47		72hr-1	32
	72hr-2	6			72hr-2	77			72hr-2	80			72h-2	5		72h-2	61		72h-2	48			72hr-2	3		72hr-2	25		72hr-2	28				72hr-2	10			72hr-2	48		72hr-2	19
	72hr-3	2			72hr-3	55			72hr-3	77			72h-3	4		72h-3	45		72h-3	45			72hr-3	6		72hr-3	12		72hr-3	29				72hr-3	4			72hr-3	46		72hr-3	20
	72hr-4	5			72hr-4	66			72hr-4	70			72h-4	8		72h-4	41		72h-4	42			72hr-4	11		72hr-4	26		72hr-4	36				72hr-4	5			72hr-4	34		72hr-4	20
	72hr-5	4			72hr-5	58			72hr-5	66			72h-5	7		72h-5	30		72h-5	37			72hr-5	4		72hr-5	17		72hr-5	30				72hr-5	7			72hr-5	40		72hr-5	31
	72hr-6	2			72hr-6	24			72hr-6	72			72h-6	9		72h-6	31		72h-6	38			72hr-6	15		72hr-6	15		72hr-6	35				72hr-6	3			72hr-6	21		72hr-6	28
	72hr-7	3			72hr-7	22			72hr-7	45			72h-7	11		72h-7	44		72h-7	29			72hr-7	5		72hr-7	16		72hr-7	22				72hr-7	12			72hr-7	45		72hr-7	33
	72hr-8	7			72hr-8	21			72hr-8	48			72h-8	4		72h-8	46		72h-8	28			72hr-8	7		72hr-8	22		72hr-8	19				72hr-8	11			72hr-8	46		72hr-8	31
	72hr-9	6			72hr-9	36			72hr-9	42			72h-9	3		72h-9	43		72h-9	27			72hr-9	12		72hr-9	20		72hr-9	37				72hr-9	5			72hr-9	22		72hr-9	19
	72hr-10	3			72hr-10	37			72hr-10	50			72h-10	10		72h-10	37		72h-10	26			72hr-10	16		72hr-10	12		72hr-10	35				72hr-10	3			72hr-10	21		72hr-10	18
	72hr-11	7			72hr-11	75			72hr-11	86			72h-11	11		72h-11	32		72h-11	25			72hr-11	3		72hr-11	19		72hr-11	36				72hr-11	4			72hr-11	30		72hr-11	17
	72hr-12	3			72hr-12	72			72hr-12	78			72h-12	4		72h-12	31		72h-12	26			72hr-12	10		72hr-12	13		72hr-12	27				72hr-12	3			72hr-12	32		72hr-12	30
	72hr-13	2			72hr-13	76			72hr-13	41			72h-13	5		72h-13	60		72h-13	42			72hr-13	11		72hr-13	21		72hr-13	20				72hr-13	10			72hr-13	31		72hr-13	32
	72hr-14	4			72hr-14	77			72hr-14	42			72h-14	3		72h-14	38		72h-14	45			72hr-14	14		72hr-14	25		72hr-14	21				72hr-14	12			72hr-14	22		72hr-14	20
	72hr-15	3			72hr-15	30			72hr-15	87			72h-15	7		72h-15	35		72h-15	47			72hr-15	2		72hr-15	19		72hr-15	19				72hr-15	11			72hr-15	23		72hr-15	19
	mean	4			mean	52.6667			mean	64.6			mean	6.73333		mean	42.2667		mean	37			mean	8.46667		mean	18.2667		mean	27.6667				mean	7.4			mean	33.8667		mean	24.6
	SD	1.77281			SD	21.9469			SD	17.8957			SD	2.93906		SD	10.7402		SD	9.2582			SD	4.62704		SD	4.92032		SD	6.92477				SD	3.6606			SD	10.6427		SD	6.33358
																								control		Direct RFA			Indirect RFA						control				Direct RFA			Indirect RFA
	7d-1	10			7d-1	33			7d-1	37			7d-1	9		7d-1	36		7d-1	18			7d-1	10		7d-1	8		7d-1	22				7d-1	15			7d-1	21		7d-1	30
	7d-2	12			7d-2	45			7d-2	35			7d-2	8		7d-2	38		7d-2	19			7d-2	4		7d-2	16		7d-2	8				7d-2	8			7d-2	27		7d-2	18
	7d-3	9			7d-3	40			7d-3	29			7d-3	6		7d-3	40		7d-3	24			7d-3	12		7d-3	12		7d-3	9				7d-3	7			7d-3	49		7d-3	22
	7d-4	7			7d-4	31			7d-4	23			7d-4	7		7d-4	42		7d-4	28			7d-4	3		7d-4	11		7d-4	22				7d-4	16			7d-4	53		7d-4	21
	7d-5	3			7d-5	26			7d-5	20			7d-5	10		7d-5	30		7d-5	33			7d-5	4		7d-5	9		7d-5	15				7d-5	7			7d-5	35		7d-5	14
	7d-6	4			7d-6	22			7d-6	19			7d-6	12		7d-6	27		7d-6	33			7d-6	3		7d-6	13		7d-6	14				7d-6	6			7d-6	28		7d-6	13
	7d-7	8			7d-7	20			7d-7	27			7d-7	9		7d-7	24		7d-7	32			7d-7	11		7d-7	17		7d-7	12				7d-7	16			7d-7	38		7d-7	31
	7d-8	9			7d-8	23			7d-8	36			7d-8	6		7d-8	23		7d-8	30			7d-8	12		7d-8	10		7d-8	20				7d-8	15			7d-8	22		7d-8	33
	7d-9	5			7d-9	36			7d-9	33			7d-9	5		7d-9	36		7d-9	20			7d-9	6		7d-9	16		7d-9	22				7d-9	8			7d-9	39		7d-9	24
	7d-10	3			7d-10	41			7d-10	24			7d-10	12		7d-10	39		7d-10	26			7d-10	5		7d-10	11		7d-10	10				7d-10	11			7d-10	55		7d-10	26
	7d-11	2			7d-11	46			7d-11	22			7d-11	13		7d-11	42		7d-11	23			7d-11	4		7d-11	15		7d-11	16				7d-11	12			7d-11	56		7d-11	15
	7d-12	11			7d-12	48			7d-12	38			7d-12	11		7d-12	46		7d-12	21			7d-12	7		7d-12	18		7d-12	17				7d-12	15			7d-12	57		7d-12	14
	7d-13	12			7d-13	23			7d-13	18			7d-13	10		7d-13	48		7d-13	20			7d-13	8		7d-13	8		7d-13	9				7d-13	10			7d-13	40		7d-13	33
	7d-14	10			7d-14	21			7d-14	36			7d-14	12		7d-14	25		7d-14	21			7d-14	6		7d-14	9		7d-14	21				7d-14	7			7d-14	22		7d-14	11
	7d-15	12			7d-15	20			7d-15	19			7d-15	6		7d-15	35		7d-15	19			7d-15	7		7d-15	9		7d-15	8				7d-15	12			7d-15	24		7d-15	30
	mean	7.8			mean	31.6667			mean	27.7333			mean	9.06667		mean	35.4		mean	24.4667			mean	6.8		mean	12.1333		mean	15				mean	11			mean	37.7333		mean	22.3333
	SD	3.56971			SD	10.3141			SD	7.4973			SD	2.63131		SD	7.98033		SD	5.44933			SD	3.16679		SD	3.46135		SD	5.46417				SD	3.70328			SD	13.4985		SD	7.8619
