# Supplementary material for: The study of direct and indirect effects of radiofrequency ablation on tumor microenvironment in liver tumor animal model
Source: BMC Cancer. 2022 Jun 17;22:663. doi: 10.1186/s12885-022-09730-x (PMC9205114; doi:10.1186/s12885-022-09730-x)
Supplement: Supplementary file 1 — Additional file 1. [file 12885_2022_9730_MOESM1_ESM.zip › Fig 6-C raw data.xlsx]

## Sheet: Sheet1
		RFA			RFA+PHA					RFA			RFA+PHA					RFA			RFA+PHA					RFA		RFA+PHA
c-Met		Mean	SD		Mean	SD		HIF-α		Mean	SD		Mean	SD		Ki-67		Mean	SD		Mean	SD		CD31		Mean	SD	Mean	SD
		38	3		15	3				38	4		20	3				50	4		27	4				23	3	12	3
c-Met	RFA-1	36		RFA+PHA-1	16			HIF-α	RFA-1	35		RFA+PHA-1	18			Ki-67	RFA-1	51		RFA+PHA-1	28			CD31	6h-1	24		6h-1	15
	RFA-2	42		RFA+PHA-2	12				RFA-2	42		RFA+PHA-2	23				RFA-2	46		RFA+PHA-2	23				6h-2	20		6h-2	12
	RFA-3	37		RFA+PHA-3	18				RFA-3	37		RFA+PHA-3	20				RFA-3	53		RFA+PHA-3	30				6h-3	26		6h-3	9
	RFA-4	40		RFA+PHA-4	15				RFA-4	35		RFA+PHA-4	22				RFA-4	52		RFA+PHA-4	29				6h-4	21		6h-4	8
	RFA-5	41		RFA+PHA-5	11				RFA-5	32		RFA+PHA-5	16				RFA-5	43		RFA+PHA-5	30				6h-5	19		6h-5	15
	RFA-6	42		RFA+PHA-6	17				RFA-6	41		RFA+PHA-6	17				RFA-6	53		RFA+PHA-6	20				6h-6	25		6h-6	7
	RFA-7	35		RFA+PHA-7	18				RFA-7	40		RFA+PHA-7	21				RFA-7	51		RFA+PHA-7	22				6h-7	26		6h-7	13
	RFA-8	33		RFA+PHA-8	13				RFA-8	39		RFA+PHA-8	22				RFA-8	50		RFA+PHA-8	31				6h-8	22		6h-8	10
	RFA-9	36		RFA+PHA-9	14				RFA-9	42		RFA+PHA-9	20				RFA-9	48		RFA+PHA-9	29				6h-9	24		6h-9	12
	RFA-10	35		RFA+PHA-10	16				RFA-10	36		RFA+PHA-10	23				RFA-10	53		RFA+PHA-10	23				6h-10	18		6h-10	13
	RFA-11	33		RFA+PHA-11	17				RFA-11	42		RFA+PHA-11	16				RFA-11	42		RFA+PHA-11	28				6h-11	26		6h-11	8
	RFA-12	41		RFA+PHA-12	10				RFA-12	41		RFA+PHA-12	23				RFA-12	53		RFA+PHA-12	26				6h-12	22		6h-12	15
	RFA-13	42		RFA+PHA-13	16				RFA-13	31		RFA+PHA-13	22				RFA-13	52		RFA+PHA-13	30				6h-13	24		6h-13	15
	RFA-14	39		RFA+PHA-14	15				RFA-14	41		RFA+PHA-14	15				RFA-14	45		RFA+PHA-14	29				6h-14	25		6h-14	14
	RFA-15	39		RFA+PHA-15	18				RFA-15	40		RFA+PHA-15	21				RFA-15	51		RFA+PHA-15	31				6h-15	26		6h-15	12
	mean	38.0667		mean	15.0667				mean	38.2667		mean	19.9333				mean	49.5333		mean	27.2667				mean	23.2		mean	11.8667
	SD	3.26161		SD	2.57645				SD	3.69298		SD	2.81493				SD	3.79599		SD	3.57505				SD	2.70449		SD	2.82506
