# Supplementary material for: The study of direct and indirect effects of radiofrequency ablation on tumor microenvironment in liver tumor animal model
Source: BMC Cancer. 2022 Jun 17;22:663. doi: 10.1186/s12885-022-09730-x (PMC9205114; doi:10.1186/s12885-022-09730-x)
Supplement: Supplementary file 1 — Additional file 1. [file 12885_2022_9730_MOESM1_ESM.zip › Fig6-A raw data.xlsx]

## Sheet: Sheet1
	RFA+PHA
	No.1			No.2			No.3			No.4			No.5			No.6			No.7			No.8
Day	Major axis	Minor axis	Volume	Major axis	Minor axis	Volume	Major axis	Minor axis	Volume	Major axis	Minor axis	Volume	Major axis	Minor axis	Volume	Major axis	Minor axis	Volume	Major axis	Minor axis	Volume	Major axis	Minor axis	Volume
0	14	10	700	14	9	567	13	8	416	12	9	486	10	7	245	10	6	180	10	8	320	10	7	245
2	14	10	700	14	10	700	14	9	567	12	9	486	10	8	320	11	6	198	12	8	384	11	8	352
5	14	10	700	15	11	907.5	15	9	607.5	13	10	650	11	8	352	12	7	294	12	8	384	11	8	352
7	14	11	847	15	11	907.5	15	10	750	14	10	700	12	8	384	12	8	384	12	8	384	12	8	384
9	15	11	907.5	16	12	1152	16	11	968	14	11	847	13	8	416	13	8	416	11	8	352	12	9	486
12	16	12	1152	18	13	1521	20	12	1440	16	12	1152	14	9	567	13	9	526.5	12	8	384	13	9	526.5
14	17	12	1224	19	13	1605.5	20	13	1690	17	12	1224	14	10	700	13	10	650	12	9	486	13	10	650
16	18	12	1296	20	13	1690	21	13	1774.5	18	12	1296	15	10	750	14	11	847	12	10	600	13	10	650
19	19	13	1605.5	21	14	2058	21	14	2058	20	12	1440	15	10	750	16	12	1152	13	11	786.5	14	10	700
21	20	14	1960	21	15	2362.5	21	15	2362.5	21	13	1774.5	16	11	968	16	14	1568	14	12	1008	14	11	847
23	21	15	2362.5	21	16	2688	22	16	2816	22	14	2156	17	12	1224	16	16	2048	15	13	1267.5	14	12	1008
26	22	16	2816	22	16	2816	23	17	3323.5	23	15	2587.5	17	15	1912.5	17	16	2176	16	14	1568	14	13	1183
28	24	16	3072				25	17	3612.5	24	16	3072	17	17	2456.5				16	16	2048	16	13	1352
	RFA
	No.1			No.2			No.3			No.4			No.5			No.6			No.7			No.8
Day	Major axis	Minor axis	Volume	Major axis	Minor axis	Volume	Major axis	Minor axis	Volume	Major axis	Minor axis	Volume	Major axis	Minor axis	Volume	Major axis	Minor axis	Volume	Major axis	Minor axis	Volume	Major axis	Minor axis	Volume
0	10	7	245	14	9	567	13	9	526.5	13	10	650	11	6	198	12	9	486	11	7	269.5	13	8	416
2	11	7	269.5	15	10	750	15	9	607.5	14	11	847	12	6	216	12	9	486	12	8	384	14	9	567
5	11	8	352	16	11	968	16	11	968	15	12	1080	13	7	318.5	13	9	526.5	13	9	526.5	14	10	700
7	13	8	416	17	11	1028.5	18	11	1089	16	13	1352	13	8	416	14	9	567	14	10	700	15	11	907.5
9	14	9	567	17	13	1436.5	19	12	1368	17	15	1912.5	14	8	448	14	9	567	16	10	800	17	11	1028.5
12	15	10	750	19	14	1862	22	14	2156	20	16	2560	15	9	607.5	17	10	850	17	11	1028.5	18	12	1296
14	16	11	968	20	15	2250	23	15	2587.5	21	17	3034.5	16	10	800	19	11	1149.5	18	11	1089	19	14	1862
16	18	13	1521	21	16	2688	24	16	3072	21	19	3790.5	17	10	850	20	12	1440	20	13	1690	20	15	2250
19	19	16	2432	23	18	3726	26	17	3757	23	19	4151.5	19	12	1368	22	14	2156	21	15	2362.5	22	16	2816
21	20	18	3240	25	19	4512.5	27	18	4374	24	20	4800	20	11	1210	23	15	2587.5	22	16	2816	23	17	3323.5
23	21	19	3790.5	27	20	5400	28	19	5054	25	21	5512.5	21	11	1270.5	25	16	3200	25	16	3200	25	18	4050
26	22	20	4400	28	21	6174	29	20	5800	26	22	6292	22	12	1584	26	18	4212	27	16	3456	26	19	4693
28				30	22	7260	30	21	6615	28	22	6776	22	14	2156	28	19	5054				28	20	5600
